# Supplementary material for: The objectives and instructional design of undergraduate endodontic program: multicenter cross-sectional study in Saudi Arabia
Source: BMC Med Educ. 2022 Jun 23;22:486. doi: 10.1186/s12909-022-03548-8 (PMC9219118; doi:10.1186/s12909-022-03548-8)
Supplement: Supplementary file 1 — Additional file 1. [file 12909_2022_3548_MOESM1_ESM.csv]

Endodontic Undergraduate Curriculum in Saudi Arabia
Q1. Please select your college/university main sector or alliance?
Answer Choices	Response Percent	Responses
Government sector	72.00%	18
Private sector	28.00%	7
	Answered	25
	Skipped	0
Q2. What is the qualification of the majority of the supervising staff during pre-clinical and clinical Endodontic training?
Answer Choices	Response Percent	Responses
Specialized in restorative Dentistry	4.00%	1
Specialized in endodontics	92.00%	23
General dentist with special interest in endodontics	4.00%	1
Advanced general dentist	0.00%	0
	Answered	25
	Skipped	0
Q3. Please select the staff: student ratio during pre-clinical/clinical Endodontic training
Answer Choices	1:5 or less	up to 1:8	up to 1:10	more than 1:10	Total	Weighted Average
Preclinical training	7	12	4	2	25	2.04
Clinical training	12	7	3	1	23	1.7
					Answered	25
					Skipped	0
Q4. Please select the credit hours for pre-clinical courses.
Answer Choices	Response Percent	Responses
4 credit hours or less.	84.00%	21
5 or 6 credit hours	4.00%	1
7 or 8 credit hours	0.00%	0
More than 8 credit hours	12.00%	3
	Answered	25
	Skipped	0
Q5. Which of these subjects are taught in the didactic teaching of the Endodontic program? check all applicable
Answer Choices	Response Percent	Responses
Root canal anatomy and pulp histology.	100.00%	25
Pulp pathology and endodontic microbiology.	100.00%	25
Endodontic radiology.	100.00%	25
Endodontic materials.	100.00%	25
Vital pulp therapies.	84.00%	21
Root canal treatment on immature teeth with non-vital pulp tissue.	88.00%	22
Root canal treatment.	100.00%	25
Root canal re-treatment	88.00%	22
Endodontic surgery	84.00%	21
Endodontic regeneration	80.00%	20
Restoration of root filled teeth	92.00%	23
Bleaching of endodontically treated teeth	72.00%	18
Dental trauma	84.00%	21
Endodontic emergency	92.00%	23
Other (please specify)	16.00%	4
	Answered	25
	Skipped	0
Q7. Select the teeth that undergraduate students are allowed to treat in clinics.
Answer Choices	Response Percent	Responses
Incisors & canines	100.00%	25
Premolars	100.00%	25
First molar	92.00%	23
2nd molar	36.00%	9
	Answered	25
	Skipped	0
Q8. Which type of treatments are allowed to be performed by students during pre-clinical/clinical endodontic training? Choose all applicable.
Answer Choices	Response Percent	Responses
Vital pulp therapies including pulp capping and pulpotomy.	92.00%	23
Root canal treatment.	100.00%	25
Root canal re-treatment.	68.00%	17
Endodontic surgery.	0.00%	0
Treatment of teeth with open apices.	20.00%	5
Pulp regeneration.	8.00%	2
	Answered	25
	Skipped	0
Q9. Is there any definition for a minimum number of teeth clinically required to be completed before graduation?
Answer Choices	Response Percent	Responses
Yes	92.00%	23
No	8.00%	2
	Answered	25
	Skipped	0
Q10. if yes, please indicate the number of teeth or canals
Answer Choices	Response Percent	Responses
Incisors or single canal system	96.00%	24
Premolars or two canals system	92.00%	23
Molars or three to four canals system	92.00%	23
Other	28.00%	7
	Answered	25
	Skipped	0
Q11. Is there any practical competency exam? select the applicable.
Answer Choices	Anterior	Premolar	Molar	None	Total	Weighted Average
Preclinical	9	8	6	2	25	2.04
Clinical	8	7	6	2	23	2.09
Other (please specify)					9
					Answered	25
					Skipped	0
Q12. What are the types of root canals used in the laboratory setting? Check all applicable
Answer Choices	Response Percent	Responses
Canals in natural teeth.	96.00%	24
Canals in plastic teeth available commercially.	48.00%	12
3D printed teeth with canals.	16.00%	4
Canals in acrylic blocks with simple curves.	8.00%	2
Canals in acrylic blocks with S-shaped curve.	0.00%	0
	Answered	25
	Skipped	0
Q13. Are students using a treatment consent that is specific for endodontics?
Answer Choices	Response Percent	Responses
Yes, special endodontic consent form is present	32.00%	8
The tx consent is embedded in the general dental tx consent.	48.00%	12
Verbal consent and mutual agreement.	20.00%	5
	Answered	25
	Skipped	0
Q14. Do you follow a difficulty assessment form before assigning clinical cases to students?
Answer Choices	Response Percent	Responses
Yes, American Association of Endodontics (AAE) difficulty assessment form.	48.00%	12
Yes, there is a difficulty assessment form. (not AAE form)	12.00%	3
No special difficulty assessment form	40.00%	10
	Answered	25
	Skipped	0
Q15. Select the level of case complexity that students are trained to do in clinics using the AAE difficulty assessment form.
Answer Choices	Response Percent	Responses
Cases of minimal difficulty	52.00%	13
Cases of moderate difficulty	48.00%	12
Cases of high difficulty	0.00%	0
	Answered	25
	Skipped	0
