# Supplementary material for: The objectives and instructional design of undergraduate endodontic program: multicenter cross-sectional study in Saudi Arabia
Source: BMC Med Educ. 2022 Jun 23;22:486. doi: 10.1186/s12909-022-03548-8 (PMC9219118; doi:10.1186/s12909-022-03548-8)
Supplement: Supplementary file 2 — Additional file 2. [file 12909_2022_3548_MOESM2_ESM.xlsx]

## Sheet: Sheet
Respondent ID	Collector ID	Start Date	End Date	IP Address	Email Address	First Name	Last Name	Custom Data 1	Please select your college/university main sector or alliance?		Please select the credit hours for pre-clinical courses.	Which of these subjects are taught in the didactic teaching of the Endodontic program? check all applicable															Select the teeth that undergraduate students are allowed to treat in clinics.				Which type of treatments are allowed to be performed by students during pre-clinical/clinical endodontic training? Choose all applicable.						Is there any definition for a minimum number of teeth clinically required to be completed before graduation?	if yes, please indicate the number of teeth or canals				Is there any practical competency exam? select the applicable.			What are the types of root canals used in the laboratory setting? Check all applicable
									Response	Clinical training	Response	Root canal anatomy and pulp histology.	Pulp pathology and endodontic microbiology.	Endodontic radiology.	Endodontic materials.	Vital pulp therapies.	Root canal treatment on immature teeth with non-vital pulp tissue.	Root canal treatment.	Root canal re-treatment	Endodontic surgery	Endodontic regeneration	Restoration of root filled teeth	Bleaching of endodontically treated teeth	Dental trauma	Endodontic emergency	Other (please specify)	Incisors & canines	Premolars	First molar	2nd molar	Vital pulp therapies including pulp capping and pulpotomy.	Root canal treatment.	Root canal re-treatment.	Endodontic surgery.	Treatment of teeth with open apices.	Pulp regeneration.	Response	Incisors or single canal system	Premolars or two canals system	Molars or three to four canals system	Other	Preclinical	Clinical	Other (please specify)	Canals in natural teeth.	Canals in plastic teeth available commercially.	3D printed teeth with canals.	Canals in acrylic blocks with simple curves.	Canals in acrylic blocks with S-shaped curve.
12462852665	390010446	2021-03-04 19:44:44	2021-03-04 19:55:55	51.39.226.229					Private sector	1:5 or less	4 credit hours or less.	Root canal anatomy and pulp histology.	Pulp pathology and endodontic microbiology.	Endodontic radiology.	Endodontic materials.	Vital pulp therapies.	Root canal treatment on immature teeth with non-vital pulp tissue.	Root canal treatment.	Root canal re-treatment	Endodontic surgery	Endodontic regeneration	Restoration of root filled teeth	Bleaching of endodontically treated teeth	Dental trauma	Endodontic emergency		Incisors & canines	Premolars			Vital pulp therapies including pulp capping and pulpotomy.	Root canal treatment.			Treatment of teeth with open apices.		Yes	3	3	1		Premolar	Premolar		Canals in natural teeth.
12462783142	390010446	2021-03-04 19:24:41	2021-03-04 19:36:32	93.169.64.171					Government sector	up to 1:10	4 credit hours or less.	Root canal anatomy and pulp histology.	Pulp pathology and endodontic microbiology.	Endodontic radiology.	Endodontic materials.	Vital pulp therapies.	Root canal treatment on immature teeth with non-vital pulp tissue.	Root canal treatment.	Root canal re-treatment	Endodontic surgery	Endodontic regeneration	Restoration of root filled teeth	Bleaching of endodontically treated teeth	Dental trauma	Endodontic emergency		Incisors & canines	Premolars	First molar		Vital pulp therapies including pulp capping and pulpotomy.	Root canal treatment.	Root canal re-treatment.		Treatment of teeth with open apices.		Yes	10	10	6		Anterior	Anterior		Canals in natural teeth.	Canals in plastic teeth available commercially.	3D printed teeth with canals.
12459755643	390010446	2021-03-03 21:12:30	2021-03-03 23:25:35	139.64.38.174					Government sector	more than 1:10	4 credit hours or less.	Root canal anatomy and pulp histology.	Pulp pathology and endodontic microbiology.	Endodontic radiology.	Endodontic materials.	Vital pulp therapies.	Root canal treatment on immature teeth with non-vital pulp tissue.	Root canal treatment.	Root canal re-treatment			Restoration of root filled teeth	Bleaching of endodontically treated teeth	Dental trauma	Endodontic emergency		Incisors & canines	Premolars	First molar	2nd molar	Vital pulp therapies including pulp capping and pulpotomy.	Root canal treatment.	Root canal re-treatment.				Yes	3	2	1		Premolar	Molar	Preclinical: Anterior Premolar, Clinical: Molar	Canals in natural teeth.	Canals in plastic teeth available commercially.
12440851107	390010446	2021-02-25 06:44:48	2021-02-25 18:55:26	151.255.132.156					Government sector	1:5 or less	4 credit hours or less.	Root canal anatomy and pulp histology.	Pulp pathology and endodontic microbiology.	Endodontic radiology.	Endodontic materials.		Root canal treatment on immature teeth with non-vital pulp tissue.	Root canal treatment.	Root canal re-treatment	Endodontic surgery	Endodontic regeneration	Restoration of root filled teeth	Bleaching of endodontically treated teeth	Dental trauma	Endodontic emergency		Incisors & canines	Premolars	First molar		Vital pulp therapies including pulp capping and pulpotomy.	Root canal treatment.					Yes	3	3	3		Anterior	Molar		Canals in natural teeth.			Canals in acrylic blocks with simple curves.
12439440624	390010446	2021-02-24 21:25:08	2021-02-24 21:38:22	37.124.149.193					Government sector	up to 1:8	More than 8 credit hours	Root canal anatomy and pulp histology.	Pulp pathology and endodontic microbiology.	Endodontic radiology.	Endodontic materials.	Vital pulp therapies.	Root canal treatment on immature teeth with non-vital pulp tissue.	Root canal treatment.	Root canal re-treatment	Endodontic surgery	Endodontic regeneration	Restoration of root filled teeth	Bleaching of endodontically treated teeth	Dental trauma	Endodontic emergency		Incisors & canines	Premolars	First molar		Vital pulp therapies including pulp capping and pulpotomy.	Root canal treatment.					Yes	10	6	4	All these are minimum requirements	Anterior		Preclinical anterior-1st semester.2 root premolar for 2nd semester.Clinics 4th years -anterior (1st sem)2 rooted premolar(2nd sem)5th years2 root premolar(1st sem) a first molar(2nd sem)	Canals in natural teeth.
12410620608	390010446	2021-02-15 19:13:21	2021-02-15 19:17:04	2.88.251.94					Government sector	1:5 or less	4 credit hours or less.	Root canal anatomy and pulp histology.	Pulp pathology and endodontic microbiology.	Endodontic radiology.	Endodontic materials.	Vital pulp therapies.	Root canal treatment on immature teeth with non-vital pulp tissue.	Root canal treatment.	Root canal re-treatment	Endodontic surgery	Endodontic regeneration	Restoration of root filled teeth	Bleaching of endodontically treated teeth	Dental trauma	Endodontic emergency		Incisors & canines	Premolars	First molar			Root canal treatment.	Root canal re-treatment.				Yes	4	2	1		Anterior	Premolar		Canals in natural teeth.
12408687236	390010446	2021-02-14 23:59:44	2021-02-15 00:09:24	5.82.102.112					Government sector	1:5 or less	4 credit hours or less.	Root canal anatomy and pulp histology.	Pulp pathology and endodontic microbiology.	Endodontic radiology.	Endodontic materials.	Vital pulp therapies.	Root canal treatment on immature teeth with non-vital pulp tissue.	Root canal treatment.	Root canal re-treatment	Endodontic surgery		Restoration of root filled teeth		Dental trauma	Endodontic emergency		Incisors & canines	Premolars	First molar		Vital pulp therapies including pulp capping and pulpotomy.	Root canal treatment.					Yes	2	2	1		Molar	Anterior			Canals in plastic teeth available commercially.
12408260954	390010446	2021-02-14 16:47:24	2021-02-14 16:58:39	95.185.214.149					Government sector	1:5 or less	4 credit hours or less.	Root canal anatomy and pulp histology.	Pulp pathology and endodontic microbiology.	Endodontic radiology.	Endodontic materials.	Vital pulp therapies.	Root canal treatment on immature teeth with non-vital pulp tissue.	Root canal treatment.	Root canal re-treatment	Endodontic surgery	Endodontic regeneration	Restoration of root filled teeth	Bleaching of endodontically treated teeth	Dental trauma	Endodontic emergency	Diagnosis	Incisors & canines	Premolars	First molar		Vital pulp therapies including pulp capping and pulpotomy.	Root canal treatment.					Yes	1	1	1	At least for all of the above	Molar	Molar		Canals in natural teeth.		3D printed teeth with canals.
12406696603	390010446	2021-02-13 12:31:54	2021-02-13 12:39:13	2.88.251.94					Government sector	1:5 or less	4 credit hours or less.	Root canal anatomy and pulp histology.	Pulp pathology and endodontic microbiology.	Endodontic radiology.	Endodontic materials.	Vital pulp therapies.	Root canal treatment on immature teeth with non-vital pulp tissue.	Root canal treatment.	Root canal re-treatment	Endodontic surgery	Endodontic regeneration	Restoration of root filled teeth	Bleaching of endodontically treated teeth	Dental trauma	Endodontic emergency		Incisors & canines	Premolars	First molar		Vital pulp therapies including pulp capping and pulpotomy.	Root canal treatment.	Root canal re-treatment.				Yes	4	4	2		None	Premolar		Canals in natural teeth.
12401273721	390010446	2021-02-11 15:22:09	2021-02-11 15:29:14	2.88.251.94					Government sector	1:5 or less	4 credit hours or less.	Root canal anatomy and pulp histology.	Pulp pathology and endodontic microbiology.	Endodontic radiology.	Endodontic materials.	Vital pulp therapies.	Root canal treatment on immature teeth with non-vital pulp tissue.	Root canal treatment.	Root canal re-treatment	Endodontic surgery	Endodontic regeneration	Restoration of root filled teeth	Bleaching of endodontically treated teeth	Dental trauma	Endodontic emergency		Incisors & canines	Premolars	First molar		Vital pulp therapies including pulp capping and pulpotomy.	Root canal treatment.	Root canal re-treatment.				Yes	5	4	2		None	Premolar		Canals in natural teeth.	Canals in plastic teeth available commercially.
12400885826	390010446	2021-02-11 12:03:08	2021-02-11 12:16:05	95.179.201.129					Government sector	1:5 or less	4 credit hours or less.	Root canal anatomy and pulp histology.	Pulp pathology and endodontic microbiology.	Endodontic radiology.	Endodontic materials.	Vital pulp therapies.	Root canal treatment on immature teeth with non-vital pulp tissue.	Root canal treatment.	Root canal re-treatment	Endodontic surgery	Endodontic regeneration	Restoration of root filled teeth	Bleaching of endodontically treated teeth	Dental trauma	Endodontic emergency		Incisors & canines	Premolars	First molar		Vital pulp therapies including pulp capping and pulpotomy.	Root canal treatment.	Root canal re-treatment.		Treatment of teeth with open apices.	Pulp regeneration.	Yes				Point system	Premolar	None	Anterior and premolar	Canals in natural teeth.	Canals in plastic teeth available commercially.
12400695546	390010446	2021-02-11 09:44:29	2021-02-11 09:55:27	86.60.118.2					Government sector		5 or 6 credit hours	Root canal anatomy and pulp histology.	Pulp pathology and endodontic microbiology.	Endodontic radiology.	Endodontic materials.	Vital pulp therapies.	Root canal treatment on immature teeth with non-vital pulp tissue.	Root canal treatment.	Root canal re-treatment	Endodontic surgery	Endodontic regeneration	Restoration of root filled teeth	Bleaching of endodontically treated teeth	Dental trauma	Endodontic emergency		Incisors & canines	Premolars	First molar	2nd molar	Vital pulp therapies including pulp capping and pulpotomy.	Root canal treatment.	Root canal re-treatment.				Yes	6	4	2		Molar	Anterior	preclinic: all tooth types in plastic teeth. clinical: anterior or premolar	Canals in natural teeth.	Canals in plastic teeth available commercially.
12097959699	390010446	2020-10-22 01:57:49	2020-10-22 02:08:29	176.44.49.125					Government sector	1:5 or less	More than 8 credit hours	Root canal anatomy and pulp histology.	Pulp pathology and endodontic microbiology.	Endodontic radiology.	Endodontic materials.	Vital pulp therapies.	Root canal treatment on immature teeth with non-vital pulp tissue.	Root canal treatment.	Root canal re-treatment	Endodontic surgery	Endodontic regeneration	Restoration of root filled teeth	Bleaching of endodontically treated teeth	Dental trauma	Endodontic emergency		Incisors & canines	Premolars	First molar	2nd molar	Vital pulp therapies including pulp capping and pulpotomy.	Root canal treatment.	Root canal re-treatment.				No	10	10	6		Molar	Molar		Canals in natural teeth.	Canals in plastic teeth available commercially.	3D printed teeth with canals.	Canals in acrylic blocks with simple curves.
12092863731	390010446	2020-10-20 18:35:17	2020-10-20 18:50:10	176.224.148.53					Private sector	1:5 or less	4 credit hours or less.	Root canal anatomy and pulp histology.	Pulp pathology and endodontic microbiology.	Endodontic radiology.	Endodontic materials.	Vital pulp therapies.	Root canal treatment on immature teeth with non-vital pulp tissue.	Root canal treatment.	Root canal re-treatment	Endodontic surgery	Endodontic regeneration	Restoration of root filled teeth	Bleaching of endodontically treated teeth		Endodontic emergency		Incisors & canines	Premolars	First molar	2nd molar	Vital pulp therapies including pulp capping and pulpotomy.	Root canal treatment.	Root canal re-treatment.				Yes	4 canals for level 9 students (1st clinical course)	At least 4 premolars before graduation	At least 4 to 5 molars before graduation		Molar	Molar	Each level has different tooth exam	Canals in natural teeth.	Canals in plastic teeth available commercially.
12092472778	390010446	2020-10-20 16:55:38	2020-10-20 17:14:26	37.127.49.208					Government sector	up to 1:8	More than 8 credit hours	Root canal anatomy and pulp histology.	Pulp pathology and endodontic microbiology.	Endodontic radiology.	Endodontic materials.	Vital pulp therapies.	Root canal treatment on immature teeth with non-vital pulp tissue.	Root canal treatment.	Root canal re-treatment	Endodontic surgery	Endodontic regeneration	Restoration of root filled teeth	Bleaching of endodontically treated teeth	Dental trauma	Endodontic emergency		Incisors & canines	Premolars	First molar		Vital pulp therapies including pulp capping and pulpotomy.	Root canal treatment.					Yes	4 incisors	4 premolars	Minimum 2 first molars		Premolar	Premolar	Preclinical-1st semester exam on anterior,2nd semester exam on premolar Clinical exam -1st semester on anterior,2nd semester on 2 rooted premolar	Canals in natural teeth.
12069117022	390010446	2020-10-12 19:24:54	2020-10-12 20:06:02	94.99.114.48					Private sector		4 credit hours or less.	Root canal anatomy and pulp histology.	Pulp pathology and endodontic microbiology.	Endodontic radiology.	Endodontic materials.	Vital pulp therapies.	Root canal treatment on immature teeth with non-vital pulp tissue.	Root canal treatment.	Root canal re-treatment	Endodontic surgery	Endodontic regeneration	Restoration of root filled teeth	Bleaching of endodontically treated teeth	Dental trauma	Endodontic emergency		Incisors & canines	Premolars	First molar	2nd molar	Vital pulp therapies including pulp capping and pulpotomy.	Root canal treatment.	Root canal re-treatment.		Treatment of teeth with open apices.		Yes	5	5	2		Anterior	Anterior		Canals in natural teeth.
12053314136	390010446	2020-10-07 02:55:15	2020-10-07 03:11:03	51.223.208.231					Government sector	1:5 or less	4 credit hours or less.	Root canal anatomy and pulp histology.	Pulp pathology and endodontic microbiology.	Endodontic radiology.	Endodontic materials.			Root canal treatment.	Root canal re-treatment			Restoration of root filled teeth					Incisors & canines	Premolars	First molar	2nd molar	Vital pulp therapies including pulp capping and pulpotomy.	Root canal treatment.	Root canal re-treatment.				Yes	3	3	3		Premolar		1 Anterior and 2 Premolars	Canals in natural teeth.	Canals in plastic teeth available commercially.
12052843969	390010446	2020-10-07 00:01:31	2020-10-07 00:12:56	188.52.120.215					Government sector	up to 1:8	4 credit hours or less.	Root canal anatomy and pulp histology.	Pulp pathology and endodontic microbiology.	Endodontic radiology.	Endodontic materials.	Vital pulp therapies.	Root canal treatment on immature teeth with non-vital pulp tissue.	Root canal treatment.	Root canal re-treatment	Endodontic surgery	Endodontic regeneration	Restoration of root filled teeth	Bleaching of endodontically treated teeth	Dental trauma	Endodontic emergency		Incisors & canines	Premolars	First molar	2nd molar	Vital pulp therapies including pulp capping and pulpotomy.	Root canal treatment.	Root canal re-treatment.				Yes	4	2	2		Anterior	Premolar		Canals in natural teeth.
12052765166	390010446	2020-10-06 23:33:49	2020-10-07 00:00:26	31.166.117.249					Government sector	1:5 or less	4 credit hours or less.	Root canal anatomy and pulp histology.	Pulp pathology and endodontic microbiology.	Endodontic radiology.	Endodontic materials.	Vital pulp therapies.	Root canal treatment on immature teeth with non-vital pulp tissue.	Root canal treatment.	Root canal re-treatment	Endodontic surgery	Endodontic regeneration	Restoration of root filled teeth	Bleaching of endodontically treated teeth	Dental trauma	Endodontic emergency	Endo Perio relationship, Visual aids in diagnosis, root resorption	Incisors & canines	Premolars	First molar		Vital pulp therapies including pulp capping and pulpotomy.	Root canal treatment.	Root canal re-treatment.				Yes	3	1	3	Above are the clinical requirements.	Molar	Molar		Canals in natural teeth.	Canals in plastic teeth available commercially.
12051583875	390010446	2020-10-06 17:47:21	2020-10-06 17:55:15	78.95.105.59					Government sector	up to 1:8	4 credit hours or less.	Root canal anatomy and pulp histology.	Pulp pathology and endodontic microbiology.	Endodontic radiology.	Endodontic materials.	Vital pulp therapies.	Root canal treatment on immature teeth with non-vital pulp tissue.	Root canal treatment.	Root canal re-treatment	Endodontic surgery	Endodontic regeneration	Restoration of root filled teeth	Bleaching of endodontically treated teeth	Dental trauma	Endodontic emergency	Rotaries, magnification, and advancments are taught in crash courses in fifth year	Incisors & canines	Premolars	First molar		Vital pulp therapies including pulp capping and pulpotomy.	Root canal treatment.	Root canal re-treatment.				Yes	6	5	4	2 retreatments	Premolar	Anterior	Any single rooted tooth in one visit	Canals in natural teeth.	Canals in plastic teeth available commercially.
11928207099	390010446	2020-08-24 17:57:17	2020-08-24 18:09:14	51.36.0.7					Private sector	up to 1:10	4 credit hours or less.	Root canal anatomy and pulp histology.	Pulp pathology and endodontic microbiology.	Endodontic radiology.	Endodontic materials.	Vital pulp therapies.	Root canal treatment on immature teeth with non-vital pulp tissue.	Root canal treatment.	Root canal re-treatment	Endodontic surgery	Endodontic regeneration	Restoration of root filled teeth		Dental trauma	Endodontic emergency		Incisors & canines	Premolars	First molar	2nd molar	Vital pulp therapies including pulp capping and pulpotomy.	Root canal treatment.	Root canal re-treatment.				Yes	3	3	2		Premolar	Anterior		Canals in natural teeth.
11928158779	390010446	2020-08-24 17:43:21	2020-08-24 17:52:08	2.88.14.151					Private sector	up to 1:8	4 credit hours or less.	Root canal anatomy and pulp histology.	Pulp pathology and endodontic microbiology.	Endodontic radiology.	Endodontic materials.	Vital pulp therapies.	Root canal treatment on immature teeth with non-vital pulp tissue.	Root canal treatment.	Root canal re-treatment	Endodontic surgery	Endodontic regeneration			Dental trauma	Endodontic emergency		Incisors & canines	Premolars	First molar		Vital pulp therapies including pulp capping and pulpotomy.	Root canal treatment.	Root canal re-treatment.				No	.	.	.	.	Premolar	Premolar		Canals in natural teeth.
11927674788	390010446	2020-08-24 15:02:00	2020-08-24 15:14:25	185.128.27.139					Private sector	up to 1:8	4 credit hours or less.	Root canal anatomy and pulp histology.	Pulp pathology and endodontic microbiology.	Endodontic radiology.	Endodontic materials.			Root canal treatment.							Endodontic emergency		Incisors & canines	Premolars	First molar			Root canal treatment.	Root canal re-treatment.				Yes	5	1	1		Anterior	Anterior		Canals in natural teeth.
11918158977	390010446	2020-08-20 10:06:58	2020-08-20 10:30:08	31.167.51.209					Private sector	up to 1:10	4 credit hours or less.	Root canal anatomy and pulp histology.	Pulp pathology and endodontic microbiology.	Endodontic radiology.	Endodontic materials.	Vital pulp therapies.	Root canal treatment on immature teeth with non-vital pulp tissue.	Root canal treatment.		Endodontic surgery	Endodontic regeneration	Restoration of root filled teeth		Dental trauma	Endodontic emergency	Endodontic diagnosis, differential diagnosis, case selection & treatment planning, Endodontic pain management,	Incisors & canines	Premolars			Vital pulp therapies including pulp capping and pulpotomy.	Root canal treatment.			Treatment of teeth with open apices.	Pulp regeneration.	Yes	3 canals			In 3 canals, students can do 2 canals premolar (easy case) also	Anterior	Anterior	clinical exam can be done either on anterior or one canal premolar (easy case)	Canals in natural teeth.		3D printed teeth with canals.
11907010039	390010446	2020-08-16 17:54:35	2020-08-16 18:04:03	95.184.196.35					Government sector	up to 1:8	4 credit hours or less.	Root canal anatomy and pulp histology.	Pulp pathology and endodontic microbiology.	Endodontic radiology.	Endodontic materials.			Root canal treatment.				Restoration of root filled teeth					Incisors & canines	Premolars	First molar	2nd molar	Vital pulp therapies including pulp capping and pulpotomy.	Root canal treatment.					Yes	3+	2+	1+		Anterior	None		Canals in natural teeth.	Canals in plastic teeth available commercially.
																																										9 anteriors	14
																																										8 anteriors	11
																																										6 molar	7
[truncated: 5 more columns]
